# Supplementary material for: Relationships among Trait Resilience, Virtues, Post-traumatic Stress Disorder, and Post-traumatic Growth
Source: PLoS One. 2015 May 1;10(5):e0125707. doi: 10.1371/journal.pone.0125707 (PMC4416702; doi:10.1371/journal.pone.0125707)
Supplement: S1 Dataset — (ZIP) [file pone.0125707.s001.zip]

Archive with 1 entries (1 files):
- S1_Dataset.sav
